# Supplementary material for: Long term dual antiretroviral therapy: A real life retrospective countrywide Israeli study
Source: PLoS One. 2021 Oct 29;16(10):e0259271. doi: 10.1371/journal.pone.0259271 (PMC8555785; doi:10.1371/journal.pone.0259271)
Supplement: S1 Dataset — (XLSX) [file pone.0259271.s001.xlsx]

## Sheet: Dual Therapy 3.9
number	Patient	Hospital	Yearofbirth	Gender0Male1Female	aged	aget	agedual	Countryofbirth1Israel2Europe3Africa4America5Asia	HCV1Yes0No	HBV1Yes0No	Yearofimmigratinon	Yearofdiagnosis	CD4atdiagnosis	CD4atdiagnosis_A	CD8atdiagnosis	CD4CD8atdiagnosis	VLatdiagnosis	CD4nadir	VLattreatmentinitiation	CD4attreatmentinitiation	CD4attreatmentinitiation_A	CD8attreatmentinitiation	CD4CD8ratioatdiagnosis	Creaattreatmentinitationmgdl	ASTattreatmentinitiationUL	ALTattreatmentinitiationUL	TGattreatmentinitiationmgdL	TotalCholesterolattreatmentinitiationmgdL	LDLattreatmentinitiationmgdL	HDLattreatmentinitiationmgdL	GlucoseattreatmentinitiationmgdL	HgBA1Cattreatmentinitiation	Yearsoftreatmentbeforedualyears	yeardual	yeard_cat	NumberofARTswitches	DualINI1	DualPI1	DualNNRTI1	DualNRTI1	dual1	dualtotal1	dualtotal2	dualtotal3	dualtotal4	NumberofpillsatDUAL	DolutegravirRilpivarine1Yes0No	DolutegravirLamivudine1Yes0No#2	DolutegravirPersista1Yes0No
1	HA1	1	1941	1	50	55	73	3	0	0	1991	1991	597	42.4	#NULL!	#NULL!	#NULL!	78	#NULL!	174	14.5	#NULL!	#NULL!	#NULL!	#NULL!	#NULL!	#NULL!	#NULL!	#NULL!	#NULL!	#NULL!	#NULL!	18	2014	1	7	1	1	0	0	2	1	0	0	0	4	0	0	1
2	HA3	1	1965	0	44	49.5	53	1	0	0	#NULL!	2009	566	48.56	30.97	1.56797	28000	177	#NULL!	322	11.84	64.33	0.184051	0.95	#NULL!	16	159	135	80	23	90	#NULL!	3.5	2018	1	0	1	1	0	0	2	1	0	0	0	2	0	0	1
3	HA5	1	1948	0	41	#NULL!	68	3	0	0	2014	1989	#NULL!	#NULL!	#NULL!	#NULL!	#NULL!	#NULL!	#NULL!	#NULL!	#NULL!	#NULL!	#NULL!	#NULL!	#NULL!	#NULL!	#NULL!	#NULL!	#NULL!	#NULL!	#NULL!	#NULL!	#NULL!	2016	1	#NULL!	1	0	0	1	1	0	1	0	1	2	0	1	0
4	HA7	1	1958	1	47	49.5	56	3	0	0	2005	2005	100	16.73	47.02	0.355806	#NULL!	100	#NULL!	#NULL!	#NULL!	#NULL!	#NULL!	#NULL!	#NULL!	#NULL!	#NULL!	#NULL!	#NULL!	#NULL!	#NULL!	#NULL!	6.5	2014	1	3	1	1	0	0	2	1	0	0	0	6	0	0	0
5	HA8	1	1969	1	23	35.5	46	3	0	0	1992	1992	268	19.5	#NULL!	#NULL!	#NULL!	197	44376	268	19.54	#NULL!	#NULL!	#NULL!	#NULL!	#NULL!	#NULL!	#NULL!	#NULL!	#NULL!	#NULL!	#NULL!	10.5	2015	1	9	1	1	0	0	2	1	0	0	0	4	0	0	1
6	HA9	1	1969	0	23	34.5	44	3	0	0	1992	1992	313	20.3	#NULL!	#NULL!	#NULL!	189	#NULL!	230	14.6	#NULL!	#NULL!	0.909	39	#NULL!	#NULL!	#NULL!	#NULL!	#NULL!	#NULL!	#NULL!	9.5	2013	1	5	1	1	0	0	2	1	0	0	0	6	0	0	0
7	HA10	1	1962	0	28	43.5	53	1	0	0	#NULL!	1990	681	29.6	36.5	0.810959	#NULL!	22	#NULL!	262	15.8	33.2	0.475904	0.92	38	#NULL!	#NULL!	#NULL!	#NULL!	#NULL!	#NULL!	#NULL!	9.5	2015	1	8	1	1	0	0	2	1	0	0	0	4	0	0	1
8	HA11	1	1978	0	26	31	37	1	0	0	#NULL!	2004	#NULL!	#NULL!	#NULL!	#NULL!	#NULL!	59	90140	111	11	#NULL!	#NULL!	#NULL!	#NULL!	#NULL!	#NULL!	#NULL!	#NULL!	#NULL!	#NULL!	#NULL!	6	2015	1	3	1	1	0	0	2	1	0	0	0	4	0	0	1
9	HA12	1	1964	1	32	31	50	3	0	0	1994	1996	#NULL!	#NULL!	#NULL!	#NULL!	#NULL!	#NULL!	#NULL!	#NULL!	#NULL!	#NULL!	#NULL!	#NULL!	#NULL!	#NULL!	#NULL!	#NULL!	#NULL!	#NULL!	#NULL!	#NULL!	19	2014	1	6	1	1	0	0	2	1	0	0	0	6	0	0	0
10	HA13	1	1959	0	42	42	56	3	0	0	2001	2001	#NULL!	#NULL!	#NULL!	#NULL!	#NULL!	181	#NULL!	#NULL!	#NULL!	#NULL!	#NULL!	#NULL!	#NULL!	#NULL!	#NULL!	#NULL!	#NULL!	#NULL!	#NULL!	#NULL!	14	2015	1	3	1	1	0	0	2	1	0	0	0	4	0	0	1
11	HA14	1	1990	0	23	24	29	1	0	0	#NULL!	2013	740	31.24	51.89	0.6	57000	#NULL!	38000	479	24.96	56.29	0.44	9.14	24	46	124	123	64	34	93	#NULL!	5	2019	2	#NULL!	1	0	1	0	3	0	0	1	1	1	1	0	0
12	HA15	1	1951	0	54	59.5	60	1	0	0	#NULL!	2005	629	21.48	57.44	0.3	859	251	8400	346	13.11	65.52	0.2	0.78	22	26	53	119.8	89	27	140	9.41	0.5	2011	1	2	1	1	0	0	2	1	0	0	0	6	0	0	0
13	HA16	1	1967	0	22	34	49	3	0	0	1989	1989	783	29.9	#NULL!	#NULL!	73	154	7300	223	19.8	46.3	0.4	#NULL!	#NULL!	#NULL!	#NULL!	#NULL!	#NULL!	#NULL!	#NULL!	#NULL!	15	2016	1	3	1	1	0	0	2	1	0	0	0	6	0	0	0
14	KA1	2	1973	0	37	40	42	1	0	0	#NULL!	2010	775	31	#NULL!	#NULL!	4673	402	24263	617	31	#NULL!	#NULL!	#NULL!	#NULL!	#NULL!	#NULL!	#NULL!	#NULL!	#NULL!	#NULL!	#NULL!	2	2015	1	2	1	0	1	0	3	0	0	1	1	2	1	0	0
15	KA2	2	1980	0	27	30.5	34	1	0	0	#NULL!	2007	652	28	#NULL!	#NULL!	662	433	32232	433	22	#NULL!	#NULL!	0.95	28	24	#NULL!	#NULL!	#NULL!	#NULL!	#NULL!	#NULL!	3.5	2014	1	1	0	1	0	1	5	0	0	0	0	5	0	0	0
16	KA3	2	1956	1	55	55	62	3	0	0	2002	2011	72	6	#NULL!	#NULL!	726420	72	726420	72	6	#NULL!	#NULL!	0.66	34	4	#NULL!	#NULL!	#NULL!	#NULL!	#NULL!	#NULL!	7	2018	1	3	1	0	1	0	3	0	0	1	1	2	1	0	0
17	KA4	2	1974	0	30	31	41	2	1	0	2000	2004	81	4	#NULL!	#NULL!	625000	13	#NULL!	13	2	#NULL!	#NULL!	0.52	23	14	#NULL!	#NULL!	#NULL!	#NULL!	#NULL!	#NULL!	10	2015	1	2	0	1	0	1	5	0	0	0	0	5	0	0	0
18	KA5	2	1988	0	25	25	30	1	0	0	#NULL!	2013	12	#NULL!	#NULL!	#NULL!	#NULL!	#NULL!	#NULL!	#NULL!	#NULL!	#NULL!	#NULL!	#NULL!	#NULL!	#NULL!	#NULL!	#NULL!	#NULL!	#NULL!	#NULL!	#NULL!	5	2018	1	#NULL!	1	0	1	0	3	0	0	1	1	2	1	0	0
19	KA6	2	1965	0	47	47	51	2	0	0	1996	2012	17	3	#NULL!	#NULL!	113276	17	113276	17	3	#NULL!	#NULL!	2.46	29	41	127	124	61	38	105	#NULL!	4	2016	1	2	1	1	0	0	2	1	0	0	0	4	0	0	1
20	KA7	2	1969	0	29	28	46	3	0	0	1994	1998	227	17	54	0.314815	24000	90	24000	227	17	54	0.314815	#NULL!	#NULL!	#NULL!	#NULL!	#NULL!	#NULL!	#NULL!	#NULL!	#NULL!	18	2015	1	2	1	0	1	0	3	0	0	1	1	2	1	0	0
21	KA8	2	1961	1	35	35	55	3	0	0	1996	1996	#NULL!	#NULL!	#NULL!	#NULL!	#NULL!	27	#NULL!	#NULL!	#NULL!	#NULL!	#NULL!	#NULL!	#NULL!	#NULL!	#NULL!	#NULL!	#NULL!	#NULL!	#NULL!	#NULL!	20	2016	1	2	0	1	0	1	5	0	0	0	0	4	0	0	0
22	KA9	2	1986	0	19	21	29	1	1	0	#NULL!	2005	223	12	#NULL!	#NULL!	273000	154	2870000	259	9	#NULL!	#NULL!	0.76	136	72	168	185	#NULL!	#NULL!	89	#NULL!	8	2015	1	3	1	1	0	0	2	1	0	0	0	5	0	0	0
24	KA11	2	1970	0	31	37	46	1	#NULL!	#NULL!	#NULL!	2001	#NULL!	#NULL!	#NULL!	#NULL!	#NULL!	#NULL!	#NULL!	#NULL!	#NULL!	#NULL!	#NULL!	#NULL!	#NULL!	#NULL!	#NULL!	#NULL!	#NULL!	#NULL!	#NULL!	#NULL!	9	2016	1	#NULL!	1	0	1	0	3	0	0	1	1	2	1	0	0
25	KA12	2	1969	0	36	37.5	47	3	0	0	2005	2005	477	19	#NULL!	#NULL!	1250000	214	213000	230	23	#NULL!	#NULL!	#NULL!	#NULL!	#NULL!	175	221	#NULL!	#NULL!	90	#NULL!	9.5	2016	1	2	1	0	1	0	3	0	0	1	1	2	1	0	0
26	KA13	2	1956	1	38	48	61	3	1	0	1991	1994	49	24	34	0.705882	#NULL!	49	6150	217	13	38	0.342105	0.4	62	#NULL!	221	129	#NULL!	#NULL!	101	#NULL!	13	2017	1	2	1	1	0	0	2	1	0	0	0	2	0	0	1
27	KA14	2	1954	0	45	45.5	65	1	0	0	#NULL!	1999	170	14	44	0.318182	146000	170	347000	179	19	27	0.703704	#NULL!	#NULL!	#NULL!	#NULL!	#NULL!	#NULL!	#NULL!	#NULL!	#NULL!	19.5	2019	2	8	1	0	1	0	3	0	0	1	1	1	1	0	0
28	KA15	2	1954	1	61	60.5	61	2	0	0	1993	2015	88	3	85	0.0352941	170279	88	170279	88	3	85	0.0352941	0.74	25	17	194	135	69	27	88	#NULL!	0.5	2015	1	0	1	0	1	0	3	0	0	1	1	2	1	0	0
29	KA16	2	1999	1	1	#NULL!	18	1	0	0	#NULL!	2000	638	5	80	0.0625	750000	121	#NULL!	#NULL!	#NULL!	#NULL!	#NULL!	#NULL!	#NULL!	#NULL!	#NULL!	#NULL!	#NULL!	#NULL!	#NULL!	#NULL!	#NULL!	2017	1	7	1	0	1	0	3	0	0	1	1	2	1	0	0
30	KA17	2	1955	1	47	48	63	3	0	0	2001	2002	412	26	49	0.530612	797	250	4970	250	20	47	0.425532	#NULL!	#NULL!	#NULL!	#NULL!	#NULL!	#NULL!	#NULL!	#NULL!	#NULL!	15	2018	1	4	1	0	1	0	3	0	0	1	1	2	1	0	0
31	KA18	2	1958	0	37	42.5	59	3	0	0	1992	1995	205	11	67	0.164179	#NULL!	4	150000	40	3	78	0.0384615	1	12	13	143	146	#NULL!	#NULL!	107	#NULL!	16.5	2017	1	3	1	0	1	0	3	0	0	1	1	2	1	0	0
32	KA19	2	1967	1	25	#NULL!	51	3	0	0	1992	1992	241	33	30	1.1	#NULL!	#NULL!	#NULL!	#NULL!	#NULL!	#NULL!	#NULL!	#NULL!	#NULL!	#NULL!	#NULL!	#NULL!	#NULL!	#NULL!	#NULL!	#NULL!	#NULL!	2018	1	13	1	0	1	0	3	0	0	1	1	2	1	0	0
33	KA20	2	1951	0	54	54	64	1	0	0	#NULL!	2005	350	14	64	0.21875	153000	294	522000	354	13	#NULL!	#NULL!	0.91	17	21	388	157	#NULL!	#NULL!	308	#NULL!	10	2015	1	1	1	0	1	0	3	0	0	1	1	2	1	0	0
34	KA21	2	1946	0	60	60.5	72	3	0	0	1991	2006	36	4	#NULL!	#NULL!	638000	23	638000	23	3	#NULL!	#NULL!	0.8	72	52	135	148	#NULL!	#NULL!	88	#NULL!	11.5	2018	1	1	1	0	1	0	3	0	0	1	1	2	1	0	0
35	KA22	2	1954	0	42	48	63	3	0	0	1992	1996	142	20	52	0.384615	#NULL!	4	235000	4	2	57	0.0350877	0.9	86	35	200	96	#NULL!	#NULL!	101	#NULL!	15	2017	1	5	1	0	1	0	3	0	0	1	1	2	1	0	0
36	KA23	2	1968	1	32	45	48	3	0	0	2000	2000	#NULL!	#NULL!	#NULL!	#NULL!	#NULL!	60	42245	60	6	#NULL!	#NULL!	1.53	34	10	63	114	65	36	87	#NULL!	3	2016	1	2	1	0	1	0	3	0	0	1	1	2	1	0	0
37	KA24	2	1959	1	33	38	57	3	0	0	1991	1992	510	19	54	0.351852	#NULL!	#NULL!	886	251	17	42	0.404762	#NULL!	#NULL!	#NULL!	#NULL!	#NULL!	#NULL!	#NULL!	#NULL!	#NULL!	19	2016	1	1	1	0	1	0	3	0	0	1	1	2	1	0	0
38	ME1	3	1975	1	23	23	43	2	1	0	1995	1998	384	#NULL!	#NULL!	0.76	510	347	1800	400	#NULL!	#NULL!	0.72	#NULL!	#NULL!	#NULL!	#NULL!	#NULL!	#NULL!	#NULL!	#NULL!	#NULL!	20	2018	1	4	1	0	1	0	3	0	0	1	1	2	1	0	0
39	ME2	3	1947	1	67	67	69	2	0	0	1960	2014	694	27	#NULL!	#NULL!	#NULL!	694	22786	813	32	#NULL!	#NULL!	0.9	21	15	141	246	157	61	99	7.9	2	2016	1	0	1	0	1	0	3	0	0	1	1	2	1	0	0
40	ME3	3	1975	1	#NULL!	#NULL!	43	3	0	0	#NULL!	#NULL!	#NULL!	#NULL!	#NULL!	#NULL!	#NULL!	259	#NULL!	#NULL!	#NULL!	#NULL!	#NULL!	#NULL!	#NULL!	#NULL!	#NULL!	#NULL!	#NULL!	#NULL!	#NULL!	#NULL!	#NULL!	2018	1	6	1	0	1	0	3	0	0	1	1	2	1	0	0
41	ME4	3	1986	1	22	22	31	3	0	0	1994	2008	19	2	#NULL!	#NULL!	#NULL!	19	66680	25	2	#NULL!	#NULL!	0.8	20	12	#NULL!	#NULL!	#NULL!	#NULL!	#NULL!	#NULL!	9	2017	1	4	1	0	1	0	3	0	0	1	1	2	1	0	0
42	ME5	3	1955	1	49	48	62	3	0	0	2002	2004	630	26	#NULL!	#NULL!	327000	337	327000	630	26	#NULL!	#NULL!	0.52	23	23	#NULL!	#NULL!	#NULL!	#NULL!	#NULL!	#NULL!	14	2017	1	4	1	0	1	0	3	0	0	1	1	2	1	0	0
43	ME6	3	1948	0	53	#NULL!	70	3	0	0	2001	2001	#NULL!	#NULL!	#NULL!	#NULL!	#NULL!	134	#NULL!	#NULL!	#NULL!	#NULL!	#NULL!	#NULL!	#NULL!	#NULL!	#NULL!	#NULL!	#NULL!	#NULL!	#NULL!	#NULL!	#NULL!	2018	1	4	1	0	0	1	1	0	1	0	1	2	0	1	0
44	ME7	3	1975	1	21	#NULL!	42	3	0	0	1990	1996	#NULL!	#NULL!	#NULL!	#NULL!	#NULL!	330	#NULL!	#NULL!	#NULL!	#NULL!	#NULL!	#NULL!	#NULL!	#NULL!	#NULL!	#NULL!	#NULL!	#NULL!	#NULL!	#NULL!	#NULL!	2017	1	5	1	0	1	0	3	0	0	1	1	2	1	0	0
45	ME8	3	1938	1	64	64	80	3	0	0	1985	2002	45	7	#NULL!	#NULL!	8470	45	#NULL!	85	11	#NULL!	#NULL!	0.6	18	24	#NULL!	#NULL!	#NULL!	#NULL!	#NULL!	#NULL!	16	2018	1	6	1	0	0	1	1	0	1	0	1	2	0	1	0
46	IC1	4	1981	0	20	20	38	2	0	0	2002	2001	#NULL!	#NULL!	#NULL!	#NULL!	#NULL!	52	12201	52	4	50	0.08	0.8	#NULL!	29	88	147	84	45	78	#NULL!	18	2019	2	1	1	1	0	0	2	1	0	0	0	2	0	0	1
47	IC2	4	1969	0	36	36.5	49	3	0	0	1991	2005	#NULL!	#NULL!	#NULL!	#NULL!	#NULL!	#NULL!	#NULL!	#NULL!	#NULL!	#NULL!	#NULL!	#NULL!	#NULL!	#NULL!	#NULL!	#NULL!	#NULL!	#NULL!	#NULL!	#NULL!	12.5	2018	1	1	1	1	0	0	2	1	0	0	0	2	0	0	1
48	IC3	4	1978	0	34	34	36	1	0	0	#NULL!	2012	#NULL!	#NULL!	#NULL!	#NULL!	#NULL!	#NULL!	#NULL!	#NULL!	#NULL!	#NULL!	#NULL!	1.19	36	44	138	140	96	16	97	#NULL!	2	2014	1	0	1	1	0	0	2	1	0	0	0	4	0	0	1
49	IC4	4	1972	0	31	34	45	1	1	0	#NULL!	2003	#NULL!	#NULL!	#NULL!	#NULL!	#NULL!	#NULL!	#NULL!	#NULL!	#NULL!	#NULL!	#NULL!	#NULL!	#NULL!	#NULL!	#NULL!	#NULL!	#NULL!	#NULL!	#NULL!	#NULL!	11	2017	1	2	1	1	0	0	2	1	0	0	0	2	0	0	1
50	IC5	4	1968	0	37	51	51	1	0	0	#NULL!	2005	#NULL!	#NULL!	#NULL!	#NULL!	#NULL!	#NULL!	#NULL!	#NULL!	#NULL!	#NULL!	#NULL!	#NULL!	#NULL!	#NULL!	#NULL!	#NULL!	#NULL!	#NULL!	#NULL!	#NULL!	0	2019	2	0	1	1	0	0	2	1	0	0	0	2	0	0	1
51	IC6	4	1964	0	42	44	50	1	1	0	#NULL!	2006	#NULL!	#NULL!	#NULL!	#NULL!	#NULL!	#NULL!	#NULL!	468	26	39	0.666667	#NULL!	#NULL!	#NULL!	#NULL!	#NULL!	#NULL!	#NULL!	#NULL!	#NULL!	6	2014	1	1	1	1	0	0	2	1	0	0	0	4	0	0	1
52	IC7	4	1976	0	30	31	41	3	0	0	1990	2006	#NULL!	#NULL!	#NULL!	#NULL!	#NULL!	#NULL!	#NULL!	#NULL!	#NULL!	#NULL!	#NULL!	#NULL!	#NULL!	#NULL!	#NULL!	#NULL!	#NULL!	#NULL!	#NULL!	#NULL!	10	2017	1	2	1	1	0	0	2	1	0	0	0	2	0	0	1
53	IC8	4	1938	0	61	#NULL!	78	3	0	0	1991	1999	#NULL!	#NULL!	#NULL!	#NULL!	#NULL!	#NULL!	#NULL!	#NULL!	#NULL!	#NULL!	#NULL!	#NULL!	#NULL!	#NULL!	#NULL!	#NULL!	#NULL!	#NULL!	#NULL!	#NULL!	#NULL!	2016	1	#NULL!	1	1	0	0	2	1	0	0	0	4	0	0	1
54	IC9	4	1964	0	37	36.5	52	1	0	0	#NULL!	2001	#NULL!	#NULL!	#NULL!	#NULL!	#NULL!	#NULL!	#NULL!	#NULL!	#NULL!	#NULL!	#NULL!	#NULL!	#NULL!	#NULL!	#NULL!	#NULL!	#NULL!	#NULL!	#NULL!	#NULL!	15.5	2016	1	3	1	1	0	0	2	1	0	0	0	4	0	0	1
55	IC10	4	1970	0	34	33.5	45	2	0	0	2013	2004	#NULL!	#NULL!	#NULL!	#NULL!	#NULL!	#NULL!	#NULL!	#NULL!	#NULL!	#NULL!	#NULL!	#NULL!	#NULL!	#NULL!	#NULL!	#NULL!	#NULL!	#NULL!	#NULL!	#NULL!	11.5	2015	1	3	1	1	0	0	2	1	0	0	0	4	0	0	1
56	IC11	4	1983	0	31	30.9	31	1	0	0	#NULL!	2014	448	16	66	0.242424	81848	448	81848	448	16	66	0.242424	1.13	21	16	109	132	70	40	68	#NULL!	0.1	2014	1	0	1	1	0	0	2	1	0	0	0	4	0	0	1
57	IC12	4	1958	0	33	38.5	58	4	0	0	1987	1991	#NULL!	#NULL!	#NULL!	#NULL!	#NULL!	#NULL!	#NULL!	#NULL!	#NULL!	#NULL!	#NULL!	#NULL!	#NULL!	#NULL!	#NULL!	#NULL!	#NULL!	#NULL!	#NULL!	#NULL!	19.5	2016	1	2	1	1	0	0	2	1	0	0	0	4	0	0	1
58	IC13	4	1959	0	29	47	57	2	0	0	1960	1988	#NULL!	#NULL!	#NULL!	#NULL!	#NULL!	#NULL!	#NULL!	#NULL!	#NULL!	#NULL!	#NULL!	#NULL!	#NULL!	#NULL!	#NULL!	#NULL!	#NULL!	#NULL!	#NULL!	#NULL!	10	2016	1	4	0	1	1	0	4	0	0	0	0	4	0	0	0
59	IC14	4	1960	0	50	51	57	4	0	0	#NULL!	2010	#NULL!	#NULL!	#NULL!	#NULL!	#NULL!	#NULL!	#NULL!	#NULL!	#NULL!	#NULL!	#NULL!	#NULL!	#NULL!	#NULL!	#NULL!	#NULL!	#NULL!	#NULL!	#NULL!	#NULL!	6	2017	1	0	1	0	0	1	1	0	1	0	1	2	0	1	0
60	IC15	4	1962	0	56	55.5	56	2	0	0	1991	2018	420	21	53	0.396226	1407032	420	1407032	420	21	53	0.396226	0.59	53	158	1495	235	#NULL!	24	158	#NULL!	0.5	2018	1	0	1	0	0	1	1	0	1	0	1	2	0	1	0
61	IC16	4	1979	0	37	37	39	1	0	0	#NULL!	2016	140	10	31	0.322581	91878	140	91878	140	10	31	0.322581	0.81	21	14	80	186	138	31	86	#NULL!	2	2018	1	1	1	0	0	1	1	0	1	0	1	2	0	1	0
62	IC17	4	1949	0	67	67.5	69	2	0	0	1996	2016	702	39	51	0.764706	39161	702	39161	702	39	51	0.764706	0.73	20	15	173	149	79	35	93	#NULL!	1.5	2018	1	0	1	0	0	1	1	0	1	0	1	2	0	1	0
63	IC18	4	1988	0	26	26	27	5	1	0	2004	2014	494	26	49	0.530612	7864	494	7864	494	26	49	0.530612	0.82	18	12	47	120	68	42	76	#NULL!	1	2015	1	1	1	1	0	0	2	1	0	0	0	4	0	0	1
64	IC19	4	1967	0	38	46.5	51	2	0	0	1994	2005	#NULL!	#NULL!	#NULL!	#NULL!	#NULL!	380	#NULL!	#NULL!	#NULL!	#NULL!	#NULL!	#NULL!	#NULL!	#NULL!	#NULL!	#NULL!	#NULL!	#NULL!	#NULL!	#NULL!	4.5	2018	1	2	1	0	0	1	1	0	1	0	1	2	0	1	0
65	IC20	4	1966	1	37	43.5	50	2	1	0	1997	2003	#NULL!	#NULL!	#NULL!	#NULL!	#NULL!	252	214618	276	23	57	0.403509	0.87	40	40	190	219	134	47	113	#NULL!	6.5	2016	1	2	1	0	1	0	3	0	0	1	1	2	1	0	0
66	IC21	4	1958	0	37	42	61	2	0	0	2000	1995	#NULL!	#NULL!	#NULL!	#NULL!	#NULL!	#NULL!	#NULL!	#NULL!	#NULL!	#NULL!	#NULL!	#NULL!	#NULL!	#NULL!	#NULL!	#NULL!	#NULL!	#NULL!	#NULL!	#NULL!	19	2019	2	2	1	0	0	1	1	0	1	0	1	2	0	1	0
67	IC22	4	1976	0	28	39.5	42	2	1	0	2002	2004	#NULL!	#NULL!	#NULL!	#NULL!	#NULL!	416	191791	429	11	68	0.161765	0.62	116	124	95	102	50	32	91	#NULL!	2.5	2018	1	0	1	0	0	1	1	0	1	0	1	2	0	1	0
68	IC23	4	1985	1	29	29.5	34	5	0	0	2018	2014	150	#NULL!	#NULL!	#NULL!	#NULL!	#NULL!	#NULL!	#NULL!	#NULL!	#NULL!	#NULL!	#NULL!	#NULL!	#NULL!	#NULL!	#NULL!	#NULL!	#NULL!	#NULL!	#NULL!	4.5	2019	2	1	1	1	0	0	2	1	0	0	0	2	0	0	1
69	IC25	4	1958	0	38	38	59	1	0	0	#NULL!	1996	#NULL!	#NULL!	#NULL!	#NULL!	#NULL!	#NULL!	#NULL!	#NULL!	#NULL!	#NULL!	#NULL!	#NULL!	#NULL!	#NULL!	#NULL!	#NULL!	#NULL!	#NULL!	#NULL!	#NULL!	21	2017	1	#NULL!	1	0	1	0	3	0	0	1	1	3	0	0	0
70	IC26	4	1945	0	58	56.5	73	1	0	0	#NULL!	2003	#NULL!	#NULL!	#NULL!	#NULL!	#NULL!	#NULL!	#NULL!	#NULL!	#NULL!	#NULL!	#NULL!	#NULL!	#NULL!	#NULL!	#NULL!	#NULL!	#NULL!	#NULL!	#NULL!	#NULL!	16.5	2018	1	2	1	0	1	0	3	0	0	1	1	2	1	0	0
71	IC27	4	1966	1	46	#NULL!	51	3	0	0	2012	2012	#NULL!	#NULL!	#NULL!	#NULL!	#NULL!	#NULL!	#NULL!	#NULL!	#NULL!	#NULL!	#NULL!	#NULL!	#NULL!	#NULL!	#NULL!	#NULL!	#NULL!	#NULL!	#NULL!	#NULL!	#NULL!	2017	1	2	1	0	1	0	3	0	0	1	1	2	1	0	0
72	IC28	4	1974	0	28	36	44	2	0	0	2000	2002	#NULL!	#NULL!	#NULL!	#NULL!	#NULL!	255	82753	255	17	59	0.288136	1.36	23	22	139	225	163	34	78	#NULL!	8	2018	1	3	1	0	1	0	3	0	0	1	1	2	1	0	0
73	IC29	4	1959	0	55	55	58	5	0	0	2006	2014	9	3	85	0.0352941	79810	5	79810	5	1	98	0.0102041	1.41	36	24	152	102	#NULL!	#NULL!	48	#NULL!	3	2017	1	2	1	0	1	0	3	0	0	1	1	2	1	0	0
74	IC30	4	1982	0	35	34.8	35	1	0	0	#NULL!	2017	513	19	56	0.339286	399	513	399	576	18	56	0.321429	0.85	24	29	113	176	118	35	95	#NULL!	0.2	2017	1	0	1	0	1	0	3	0	0	1	1	2	1	0	0
75	IC31	4	1964	0	46	#NULL!	54	3	0	0	2008	2010	#NULL!	#NULL!	#NULL!	#NULL!	#NULL!	#NULL!	#NULL!	#NULL!	#NULL!	#NULL!	#NULL!	#NULL!	#NULL!	#NULL!	#NULL!	#NULL!	#NULL!	#NULL!	#NULL!	#NULL!	#NULL!	2018	1	0	1	1	0	0	2	1	0	0	0	2	0	0	1
76	IC32	4	1967	0	20	#NULL!	48	2	0	0	2014	1987	#NULL!	#NULL!	#NULL!	#NULL!	#NULL!	#NULL!	#NULL!	#NULL!	#NULL!	#NULL!	#NULL!	#NULL!	#NULL!	#NULL!	#NULL!	#NULL!	#NULL!	#NULL!	#NULL!	#NULL!	#NULL!	2015	1	#NULL!	1	1	0	0	2	1	0	0	0	4	0	0	1
77	IC33	4	1960	0	54	54.5	58	2	0	0	1967	2014	30	2	78	0.025641	55314	30	55314	30	2	78	0.025641	1.3	46	32	193	129	71	19	98	#NULL!	3.5	2018	1	0	1	0	1	0	3	0	0	1	1	2	1	0	0
78	IC34	4	1959	0	35	36.5	59	1	0	0	#NULL!	1994	#NULL!	#NULL!	#NULL!	#NULL!	#NULL!	#NULL!	#NULL!	#NULL!	#NULL!	#NULL!	#NULL!	#NULL!	#NULL!	#NULL!	#NULL!	#NULL!	#NULL!	#NULL!	#NULL!	#NULL!	22.5	2018	1	5	1	0	1	0	3	0	0	1	1	2	1	0	0
79	IC35	4	1978	0	34	33	36	2	0	0	2011	2012	104	13	57	0.22807	#NULL!	104	#NULL!	104	13	57	0.22807	1.01	32	24	#NULL!	#NULL!	#NULL!	#NULL!	#NULL!	#NULL!	3	2014	1	0	1	1	0	0	2	1	0	0	0	4	0	0	1
80	IC36	4	1953	1	43	41	64	5	0	0	1964	1996	#NULL!	#NULL!	#NULL!	#NULL!	#NULL!	#NULL!	#NULL!	#NULL!	#NULL!	#NULL!	#NULL!	#NULL!	#NULL!	#NULL!	#NULL!	#NULL!	#NULL!	#NULL!	#NULL!	#NULL!	23	2017	1	#NULL!	1	0	1	0	3	0	0	1	1	2	1	0	0
81	IC37	4	1952	1	63	63.5	66	5	0	0	2000	2015	25	5	50	0.1	302074	12	302074	25	5	50	0.1	0.97	28	13	195	115	52	23	86	#NULL!	2.5	2018	1	0	1	0	1	0	3	0	0	1	1	2	1	0	0
82	IC38	4	1959	0	48	48	58	1	0	0	#NULL!	2007	#NULL!	#NULL!	#NULL!	#NULL!	#NULL!	#NULL!	59800	#NULL!	#NULL!	#NULL!	#NULL!	#NULL!	#NULL!	#NULL!	#NULL!	#NULL!	#NULL!	#NULL!	#NULL!	#NULL!	10	2017	1	3	1	0	1	0	3	0	0	1	1	2	1	0	0
83	IC40	4	1984	0	29	28.5	35	4	0	0	2010	2013	494	26	54	0.481481	30664	494	30664	494	26	54	0.481481	0.91	30	23	53	107	63	37	95	#NULL!	6.5	2019	2	0	1	0	1	0	3	0	0	1	1	1	1	0	0
84	IC41	4	1975	1	27	37	44	2	0	0	#NULL!	2002	#NULL!	#NULL!	#NULL!	#NULL!	#NULL!	105	#NULL!	105	35	42	0.833333	#NULL!	#NULL!	#NULL!	#NULL!	#NULL!	#NULL!	#NULL!	#NULL!	#NULL!	7	2019	2	1	1	0	1	0	3	0	0	1	1	1	1	0	0
85	IC42	4	1983	0	35	34.7	35	4	0	0	2017	2018	350	25	57	0.438596	25581	350	25581	350	25	57	0.438596	3.48	20	22	161	162	91	39	161	#NULL!	0.3	2018	1	0	1	0	1	0	3	0	0	1	1	2	1	0	0
86	IC43	4	1966	0	25	27	51	4	0	0	1989	1991	#NULL!	#NULL!	#NULL!	#NULL!	#NULL!	#NULL!	#NULL!	#NULL!	#NULL!	#NULL!	#NULL!	#NULL!	#NULL!	#NULL!	#NULL!	#NULL!	#NULL!	#NULL!	#NULL!	#NULL!	24	2017	1	2	1	0	1	0	3	0	0	1	1	2	1	0	0
87	IC44	4	1964	1	39	42	53	2	0	0	1996	2003	#NULL!	#NULL!	#NULL!	#NULL!	#NULL!	#NULL!	#NULL!	#NULL!	#NULL!	#NULL!	#NULL!	#NULL!	#NULL!	#NULL!	#NULL!	#NULL!	#NULL!	#NULL!	#NULL!	#NULL!	11	2017	1	3	1	0	1	0	3	0	0	1	1	2	1	0	0
88	IC45	4	1961	0	50	55	56	2	0	0	2003	2011	832	32	46	0.695652	#NULL!	448	65467	532	28	39	0.717949	1	24	26	293	179	114	26	125	#NULL!	1	2017	1	#NULL!	1	0	1	0	3	0	0	1	1	2	1	0	0
89	IC46	4	1977	0	#NULL!	#NULL!	42	2	0	0	2001	#NULL!	#NULL!	#NULL!	#NULL!	#NULL!	#NULL!	#NULL!	#NULL!	#NULL!	#NULL!	#NULL!	#NULL!	#NULL!	#NULL!	#NULL!	#NULL!	#NULL!	#NULL!	#NULL!	#NULL!	#NULL!	#NULL!	2019	2	#NULL!	1	0	1	0	3	0	0	1	1	1	1	0	0
90	IC47	4	1962	1	39	39	56	1	0	0	#NULL!	2001	#NULL!	#NULL!	#NULL!	#NULL!	#NULL!	#NULL!	#NULL!	#NULL!	#NULL!	#NULL!	#NULL!	#NULL!	#NULL!	#NULL!	#NULL!	#NULL!	#NULL!	#NULL!	#NULL!	#NULL!	17	2018	1	1	1	0	1	0	3	0	0	1	1	2	1	0	0
91	IC48	4	1952	0	37	#NULL!	67	1	0	0	#NULL!	1989	#NULL!	#NULL!	#NULL!	#NULL!	#NULL!	#NULL!	#NULL!	#NULL!	#NULL!	#NULL!	#NULL!	#NULL!	#NULL!	#NULL!	#NULL!	#NULL!	#NULL!	#NULL!	#NULL!	#NULL!	#NULL!	2019	2	#NULL!	1	0	1	0	3	0	0	1	1	1	1	0	0
92	SH1	5	1965	0	35	39.5	51	1	0	0	#NULL!	2000	497	#NULL!	#NULL!	#NULL!	420	220	420	497	#NULL!	#NULL!	#NULL!	#NULL!	#NULL!	#NULL!	#NULL!	#NULL!	#NULL!	#NULL!	#NULL!	#NULL!	11.5	2016	1	2	1	1	0	0	2	1	0	0	0	5	0	0	0
93	SH2	5	1989	0	28	27.5	29	1	0	0	#NULL!	2017	405	29	57	0.508772	34900	405	34900	405	29	57	0.508772	0.81	17	16	57	129	77	47	87	#NULL!	1.5	2018	1	0	1	0	1	0	3	0	0	1	1	2	1	0	0
94	SH3	5	1968	0	42	43	51	1	0	0	#NULL!	2010	796	31	54	0.574074	560000	613	18000	634	28	56	0.5	1.2	27	38	135	195	127	42	82	#NULL!	8	2019	2	1	1	0	1	0	3	0	0	1	1	1	1	0	0
95	SH4	5	1975	0	38	39	44	1	0	0	#NULL!	2013	582	32	37	0.864865	78000	486	490000	486	28	48	0.583333	1.29	32	24	103	183	121	48	63	#NULL!	5	2019	2	1	1	0	1	0	3	0	0	1	1	1	1	0	0
96	SH5	5	1951	0	56	#NULL!	67	4	0	0	2010	2007	#NULL!	#NULL!	#NULL!	#NULL!	#NULL!	#NULL!	#NULL!	#NULL!	#NULL!	#NULL!	#NULL!	#NULL!	#NULL!	#NULL!	#NULL!	#NULL!	#NULL!	#NULL!	#NULL!	#NULL!	#NULL!	2018	1	2	1	0	1	0	3	0	0	1	1	2	1	0	0
97	SH6	5	1990	0	27	27	27	1	0	0	#NULL!	2017	503	34	36	0.944444	897	469	897	503	34	34	36	0.944444	25	13	31	138	96	46	89	#NULL!	0	2017	1	0	1	0	1	0	3	0	0	1	1	2	1	0	0
98	SH7	5	1970	0	31	#NULL!	46	1	0	0	#NULL!	2001	#NULL!	#NULL!	#NULL!	#NULL!	#NULL!	#NULL!	#NULL!	#NULL!	#NULL!	#NULL!	#NULL!	#NULL!	#NULL!	#NULL!	#NULL!	#NULL!	#NULL!	#NULL!	#NULL!	#NULL!	#NULL!	2016	1	#NULL!	1	0	1	0	3	0	0	1	1	2	1	0	0
99	SH8	5	1989	0	28	27.5	29	1	0	0	#NULL!	2017	405	29	57	0.508772	34900	405	34900	405	29	57	0.508772	0.81	17	16	57	129	77	47	87	#NULL!	1.5	2018	1	2	1	0	1	0	3	0	0	1	1	2	1	0	0
100	SH9	5	1964	1	46	45.5	51	2	0	0	1993	2010	154	14	45	0.311111	90000	154	90000	154	14	45	0.311111	0.68	41	66	137	258	185	58	67	#NULL!	5.5	2015	1	3	1	0	1	0	3	0	0	1	1	2	1	0	0
101	SH10	5	1974	1	19	#NULL!	43	1	0	0	#NULL!	1993	3	#NULL!	#NULL!	#NULL!	#NULL!	3	#NULL!	3	#NULL!	#NULL!	#NULL!	#NULL!	#NULL!	#NULL!	#NULL!	#NULL!	#NULL!	#NULL!	#NULL!	#NULL!	#NULL!	2017	1	1	1	0	1	0	3	0	0	1	1	2	1	0	0
102	SH11	5	1985	0	26	27	33	2	1	0	2000	2011	579	22	50	0.44	140000	272	140000	579	22	50	0.44	0.73	42	24	191	83	52	15	69	#NULL!	6	2018	1	2	1	0	1	0	3	0	0	1	1	2	1	0	0
103	SH12	5	1975	0	41	41	43	1	0	0	#NULL!	2016	391	15	69	0.217391	164000	391	164000	391	15	69	0.217391	0.76	26	24	175	201	138	53	89	#NULL!	2	2018	1	2	1	0	1	0	3	0	0	1	1	2	1	0	0
104	SH14	5	1961	0	39	39	58	1	0	0	#NULL!	2000	400	#NULL!	#NULL!	#NULL!	13000000	#NULL!	13000000	400	#NULL!	#NULL!	#NULL!	#NULL!	#NULL!	#NULL!	#NULL!	#NULL!	#NULL!	#NULL!	#NULL!	#NULL!	19	2019	2	2	1	0	1	0	3	0	0	1	1	1	1	0	0
105	SH15	5	1963	0	40	47.5	54	1	0	0	#NULL!	2003	442	#NULL!	#NULL!	#NULL!	15000	360	82000	360	22	55	0.4	0.9	28	24	225	136	82	23	79	#NULL!	6.5	2017	1	1	1	0	1	0	3	0	0	1	1	2	1	0	0
106	SH16	5	1963	0	34	#NULL!	54	1	0	0	#NULL!	1997	1000	#NULL!	#NULL!	#NULL!	62000	#NULL!	#NULL!	#NULL!	#NULL!	#NULL!	#NULL!	#NULL!	#NULL!	#NULL!	#NULL!	#NULL!	#NULL!	#NULL!	#NULL!	#NULL!	#NULL!	2017	1	#NULL!	1	0	1	0	3	0	0	1	1	2	1	0	0
107	SH18	5	1969	0	44	43.5	48	1	0	0	#NULL!	2013	20	#NULL!	#NULL!	#NULL!	#NULL!	20	#NULL!	20	#NULL!	#NULL!	#NULL!	#NULL!	#NULL!	#NULL!	#NULL!	#NULL!	#NULL!	#NULL!	#NULL!	#NULL!	4.5	2017	1	3	1	0	1	0	3	0	0	1	1	2	1	0	0
108	SH19	5	1969	0	35	#NULL!	50	1	0	0	#NULL!	2004	300	#NULL!	#NULL!	#NULL!	87000	#NULL!	#NULL!	#NULL!	#NULL!	#NULL!	#NULL!	#NULL!	#NULL!	#NULL!	#NULL!	#NULL!	#NULL!	#NULL!	#NULL!	#NULL!	#NULL!	2019	2	#NULL!	1	0	1	0	3	0	0	1	1	1	1	0	0
109	SH20	5	1979	0	25	35	36	2	1	0	2001	2004	#NULL!	#NULL!	#NULL!	#NULL!	#NULL!	#NULL!	29000	12	#NULL!	#NULL!	#NULL!	#NULL!	#NULL!	#NULL!	#NULL!	#NULL!	#NULL!	#NULL!	#NULL!	#NULL!	1	2015	1	0	0	1	1	0	4	0	0	0	0	4	0	0	0
110	SH21	5	1959	0	56	56.5	59	1	0	0	#NULL!	2015	296	26	34	0.764706	112000	296	112000	296	26	34	0.764706	2.06	34	22	140	96	53	35	96	#NULL!	2.5	2018	1	1	1	0	1	0	3	0	0	1	1	2	1	0	0
111	SH22	5	1966	1	45	47	52	1	0	0	#NULL!	2011	848	45	46	0.978261	880	492	3900	492	29	62	0.467742	0.87	22	11	206	211	146	33	65	#NULL!	5	2018	1	3	1	0	1	0	3	0	0	1	1	2	1	0	0
112	SH24	5	1967	1	27	#NULL!	52	4	0	0	1994	1994	#NULL!	#NULL!	#NULL!	#NULL!	#NULL!	#NULL!	#NULL!	#NULL!	#NULL!	#NULL!	#NULL!	#NULL!	#NULL!	#NULL!	#NULL!	#NULL!	#NULL!	#NULL!	#NULL!	#NULL!	#NULL!	2019	2	2	1	0	1	0	3	0	0	1	1	1	1	0	0
113	SH25	5	1985	0	27	29	34	1	0	0	#NULL!	2012	775	32	44	0.727273	370	775	5000	1133	30	54	0.555556	0.92	23	27	86	176	118	58	90	#NULL!	5	2019	2	0	1	0	1	0	3	0	0	1	1	1	1	0	0
114	SH26	5	1975	0	38	38	44	1	0	0	#NULL!	2013	16	4	50	0.08	370000	16	370000	16	4	50	0.08	0.87	18	29	170	115	88	17	200	#NULL!	6	2019	2	3	1	0	1	0	3	0	0	1	1	1	1	0	0
115	SH27	5	1948	0	48	#NULL!	71	1	0	0	#NULL!	1996	#NULL!	#NULL!	#NULL!	#NULL!	#NULL!	#NULL!	#NULL!	#NULL!	#NULL!	#NULL!	#NULL!	#NULL!	#NULL!	#NULL!	#NULL!	#NULL!	#NULL!	#NULL!	#NULL!	#NULL!	#NULL!	2019	2	#NULL!	1	0	1	0	3	0	0	1	1	1	1	0	0
116	SH28	5	1977	0	40	#NULL!	42	1	0	0	#NULL!	2017	#NULL!	#NULL!	#NULL!	#NULL!	#NULL!	#NULL!	#NULL!	#NULL!	#NULL!	#NULL!	#NULL!	#NULL!	#NULL!	#NULL!	#NULL!	#NULL!	#NULL!	#NULL!	#NULL!	#NULL!	#NULL!	2019	2	1	1	0	1	0	3	0	0	1	1	1	1	0	0
117	SH29	5	1982	0	33	33.5	37	3	0	0	2016	2015	#NULL!	#NULL!	#NULL!	#NULL!	1000000	#NULL!	1000000	#NULL!	#NULL!	#NULL!	#NULL!	#NULL!	#NULL!	#NULL!	#NULL!	#NULL!	#NULL!	#NULL!	#NULL!	#NULL!	3.5	2019	2	1	1	0	1	0	3	0	0	1	1	1	1	0	0
118	SH30	5	1977	0	31	31	42	1	0	1	#NULL!	2008	84	7	78	0.0897436	1100000	84	2900000	101	9	78	0.115385	0.8	39	42	195	149	91	36	72	#NULL!	11	2019	2	2	1	0	1	0	3	0	0	1	1	1	1	0	0
119	SH31	5	1985	0	30	30.5	34	1	0	0	#NULL!	2015	297	27	52	0.519231	230000	297	150000	453	23	52	0.442308	0.81	32	28	96	159	99	59	81	#NULL!	3.5	2019	2	3	1	0	1	0	3	0	0	1	1	1	1	0	0
120	SH32	5	1985	0	29	29.5	34	1	0	0	#NULL!	2014	800	38	32	1.1875	43000	642	43000	642	38	32	1.1875	0.9	28	28	117	162	108	46	73	#NULL!	4.5	2019	2	0	1	0	1	0	3	0	0	1	1	1	1	0	0
121	SH33	5	1975	0	34	35	44	1	0	0	#NULL!	2009	703	32	54	0.592593	27000	580	15000	580	30	53	0.566038	1.12	27	26	40	123	70	43	87	#NULL!	9	2019	2	1	1	0	1	0	3	0	0	1	1	1	1	0	0
122	SH34	5	1980	0	32	33	39	1	0	0	#NULL!	2012	#NULL!	#NULL!	#NULL!	#NULL!	#NULL!	367	110000	373	27	51	0.529412	1.16	24	25	99	185	122	43	79	#NULL!	6	2019	2	0	1	0	1	0	3	0	0	1	1	1	1	0	0
123	SH35	5	1954	0	49	#NULL!	65	1	0	0	#NULL!	2003	#NULL!	#NULL!	#NULL!	#NULL!	#NULL!	#NULL!	#NULL!	#NULL!	#NULL!	#NULL!	#NULL!	#NULL!	#NULL!	#NULL!	#NULL!	#NULL!	#NULL!	#NULL!	#NULL!	#NULL!	#NULL!	2019	2	3	1	0	1	0	3	0	0	1	1	1	1	0	0
124	SH36	5	1982	0	28	#NULL!	37	1	0	0	#NULL!	2010	#NULL!	#NULL!	#NULL!	#NULL!	#NULL!	#NULL!	#NULL!	#NULL!	#NULL!	#NULL!	#NULL!	#NULL!	#NULL!	#NULL!	#NULL!	#NULL!	#NULL!	#NULL!	#NULL!	#NULL!	#NULL!	2019	2	3	1	0	1	0	3	0	0	1	1	1	1	0	0
125	SH37	5	1955	0	59	59	64	1	0	0	#NULL!	2014	326	38	44	0.863636	19000000	326	19000000	326	38	44	0.863636	0.89	99	25	154	130	88	29	88	#NULL!	5	2019	2	0	1	0	1	0	3	0	0	1	1	1	1	0	0
126	SH38	5	1961	0	46	46.5	58	1	0	0	#NULL!	2007	234	31	47	0.659574	5800	234	2800	295	25	54	0.462963	1.05	28	23	100	147	99	30	84	#NULL!	11.5	2019	2	1	1	0	1	0	3	0	0	1	1	1	1	0	0
128	SH40	5	1974	0	43	43	45	1	0	0	#NULL!	2017	570	30	45	0.666667	10000000	570	10000000	570	30	45	0.666667	0.84	29	34	94	190	131	44	77	#NULL!	2	2019	2	0	1	0	1	0	3	0	0	1	1	1	1	0	0
129	SH41	5	1951	1	50	#NULL!	68	2	0	0	#NULL!	2001	#NULL!	#NULL!	#NULL!	#NULL!	#NULL!	#NULL!	#NULL!	#NULL!	#NULL!	#NULL!	#NULL!	#NULL!	#NULL!	#NULL!	#NULL!	#NULL!	#NULL!	#NULL!	#NULL!	#NULL!	#NULL!	2019	2	#NULL!	1	0	0	1	1	0	1	0	1	2	0	1	0
130	SH42	5	1975	0	24	36	44	1	0	0	#NULL!	1999	#NULL!	#NULL!	#NULL!	#NULL!	#NULL!	122	20000	468	19	59	0.322034	0.83	17	11	181	188	121	37	101	#NULL!	8	2019	2	2	1	0	1	0	3	0	0	1	1	1	1	0	0
131	SH43	5	1981	0	20	30	38	1	0	0	#NULL!	2001	#NULL!	#NULL!	#NULL!	#NULL!	#NULL!	318	4100	357	16	75	0.213333	0.91	23	20	94	174	115	32	78	#NULL!	8	2019	2	1	1	0	1	0	3	0	0	1	1	1	1	0	0
132	RA1	6	1962	0	35	45	52	3	#NULL!	#NULL!	1983	1997	136	8	69	0.115942	113036	17	1100000	17	3	83	0.0361446	0.9	18	28	121	92	41	27	81	#NULL!	7	2014	1	1	0	1	1	0	4	0	0	0	0	4	0	0	0
133	RA2	6	1966	1	36	37	48	3	0	0	1984	2002	867	31	59	0.525424	15200	379	173000	379	24	63	0.380952	0.63	16	12	115	167	#NULL!	#NULL!	91	#NULL!	11	2014	1	2	0	1	1	0	4	0	0	0	0	4	0	0	0
134	RA3	6	1944	0	57	57	66	2	0	0	#NULL!	2001	24	7	57	0.122807	330000	7	330000	24	7	57	0.122807	1.1	119	114	#NULL!	#NULL!	#NULL!	#NULL!	99	#NULL!	9	2010	1	2	1	0	1	0	3	0	0	1	1	4	0	0	0
135	RA4	6	1985	0	#NULL!	#NULL!	24	1	0	0	#NULL!	#NULL!	#NULL!	#NULL!	#NULL!	#NULL!	#NULL!	#NULL!	#NULL!	#NULL!	#NULL!	#NULL!	#NULL!	#NULL!	#NULL!	#NULL!	#NULL!	#NULL!	#NULL!	#NULL!	#NULL!	#NULL!	#NULL!	2009	1	#NULL!	1	1	0	0	2	1	0	0	0	6	0	0	0
136	RA5	6	1967	0	49	49.5	50	1	0	0	#NULL!	2016	168	5	61	0.0819672	35614	92	35614	168	5	61	0.0819672	1.44	26	20	#NULL!	#NULL!	#NULL!	#NULL!	99	#NULL!	0.5	2017	1	0	1	1	0	0	2	1	0	0	0	2	0	0	1
137	RA6	6	1968	0	28	29	47	1	0	0	#NULL!	1996	#NULL!	#NULL!	#NULL!	#NULL!	#NULL!	3	2000000	3	#NULL!	#NULL!	#NULL!	0.74	26	27	#NULL!	#NULL!	#NULL!	#NULL!	81	#NULL!	18	2015	1	#NULL!	1	0	1	0	3	0	0	1	1	2	1	0	0
138	RA7	6	1948	0	48	63	71	3	0	0	#NULL!	1996	954	27	34	0.794118	0	489	0	555	25	53	0.471698	1.11	20	25	210	193	125	26	334	9.4	8	2019	2	1	1	0	1	0	3	0	0	1	1	2	0	0	0
139	RA8	6	1966	0	24	32	45	3	0	0	1989	1990	#NULL!	#NULL!	#NULL!	#NULL!	#NULL!	140	153000	169	17	65	0.261538	0.59	78	80	104	185	#NULL!	#NULL!	#NULL!	#NULL!	13	2011	1	3	1	0	1	0	3	0	0	1	1	4	0	0	0
140	RA9	6	1970	1	24	29	34	3	0	0	1990	1994	337	19	33	0.575758	#NULL!	220	3800	419	44	31	1.41935	0.87	15	13	#NULL!	#NULL!	#NULL!	#NULL!	#NULL!	#NULL!	5	2004	1	3	0	1	0	0	6	0	0	0	0	6	0	0	0
141	RA10	6	1972	1	23	26	44	3	0	0	1991	1995	449	17	61	0.278689	#NULL!	155	2935	357	19	61	0.311475	0.88	34	42	#NULL!	#NULL!	#NULL!	#NULL!	#NULL!	#NULL!	18	2016	1	1	1	0	1	0	3	0	0	1	1	2	1	0	0
142	RA11	6	1961	1	34	36	49	4	1	0	1991	1995	#NULL!	#NULL!	#NULL!	#NULL!	#NULL!	125	72000	192	16	67	0.238806	0.8	27	27	#NULL!	192	#NULL!	#NULL!	#NULL!	#NULL!	13	2010	1	4	1	1	0	0	2	1	0	0	0	6	0	0	0
143	RA12	6	1979	0	29	34	36	5	0	0	#NULL!	2008	266	19	#NULL!	#NULL!	29900	#NULL!	3600	266	20	49	0.408163	0.9	20	32	96	182	128	35	87	#NULL!	2	2015	1	0	1	1	0	0	2	1	0	0	0	4	0	0	1
144	RA13	6	1963	1	32	33	52	3	0	0	1995	1995	#NULL!	#NULL!	#NULL!	#NULL!	#NULL!	193	#NULL!	660	24	54	0.444444	#NULL!	#NULL!	#NULL!	#NULL!	#NULL!	#NULL!	#NULL!	#NULL!	#NULL!	19	2015	1	4	1	1	0	0	2	1	0	0	0	4	0	0	1
145	RA14	6	1958	0	37	#NULL!	53	3	0	1	#NULL!	1995	#NULL!	#NULL!	#NULL!	#NULL!	#NULL!	#NULL!	#NULL!	#NULL!	#NULL!	#NULL!	#NULL!	#NULL!	#NULL!	#NULL!	#NULL!	#NULL!	#NULL!	#NULL!	#NULL!	#NULL!	#NULL!	2011	1	#NULL!	1	1	0	0	2	1	0	0	0	4	0	0	1
146	RA15	6	1996	1	1	1	21	1	0	0	#NULL!	1997	1181	33	41	0.804878	2000	82	2000	1181	33	41	0.804878	#NULL!	#NULL!	#NULL!	#NULL!	#NULL!	#NULL!	#NULL!	#NULL!	#NULL!	20	2017	1	4	1	1	0	0	2	1	0	0	0	2	0	0	1
147	RA16	6	1975	0	27	27	40	2	#NULL!	#NULL!	#NULL!	2002	182	6	49	0.122449	#NULL!	#NULL!	#NULL!	182	6	49	0.122449	0.94	19	9	39	132	#NULL!	#NULL!	104	#NULL!	13	2015	1	1	1	0	1	0	3	0	0	1	1	2	1	0	0
148	RA17	6	1974	1	31	41	44	3	0	0	1996	2005	#NULL!	20	50	0.4	56700	67	775	129	17	64	0.265625	1.17	37	33	200	241	146	55	78	#NULL!	3	2018	1	1	1	0	1	0	3	0	0	1	1	2	1	0	0
149	RA18	6	1968	1	29	32	47	3	0	0	1997	1997	646	17	52	0.326923	#NULL!	275	160000	232	12	67	0.179104	#NULL!	#NULL!	#NULL!	#NULL!	#NULL!	#NULL!	#NULL!	#NULL!	#NULL!	15	2015	1	5	1	0	1	0	3	0	0	1	1	2	1	0	0
150	RA19	6	1961	0	35	50	52	2	0	0	1997	1996	#NULL!	#NULL!	#NULL!	#NULL!	#NULL!	147	220	297	16	54	0.296296	0.79	19	18	125	192	119	48	83	#NULL!	2	2013	1	1	1	1	0	0	2	1	0	0	0	6	0	0	0
151	RA20	6	1954	0	43	#NULL!	63	3	0	0	1997	1997	188	16	72	0.222222	17400	79	17400	188	16	72	0.222222	0.81	20	21	#NULL!	#NULL!	#NULL!	#NULL!	71	#NULL!	#NULL!	2017	1	5	1	1	0	0	2	1	0	0	0	3	0	0	0
152	RA21	6	1957	0	40	41	61	3	0	0	1997	1997	52	4	83	0.0481928	1300000	20	1300000	52	4	83	0.0481928	1.04	21	18	#NULL!	#NULL!	#NULL!	#NULL!	77	#NULL!	20	2018	1	3	1	0	1	0	3	0	0	1	1	2	1	0	0
153	RA22	6	1967	1	31	31	45	3	0	0	1998	1998	287	16	69	0.231884	380000	101	380000	287	16	69	0.231884	0.73	27	34	#NULL!	#NULL!	#NULL!	#NULL!	#NULL!	#NULL!	14	2012	1	1	1	1	0	0	2	1	0	0	0	5	0	0	0
154	RA23	6	1980	1	29	30	37	2	0	0	1997	2009	880	37	38	0.973684	1700	599	0	771	51	31	1.64516	0.88	16	32	153	181	111	39	93	#NULL!	7	2017	1	1	1	0	1	0	3	0	0	1	1	2	1	0	0
155	RA24	6	1973	0	27	27	42	2	0	0	2000	2000	118	23	36	0.638889	20500	118	20500	118	23	36	0.638889	0.91	#NULL!	18	#NULL!	#NULL!	#NULL!	#NULL!	#NULL!	#NULL!	15	2015	1	4	1	0	1	0	3	0	0	1	1	4	0	0	0
156	RA25	6	1982	1	23	23	34	2	0	0	2000	2005	16	2	64	0.03125	780000	16	780000	16	2	64	0.03125	0.85	38	33	147	163	36	98	130	#NULL!	11	2016	1	1	1	1	0	0	2	1	0	0	0	4	0	0	1
157	RA26	6	1967	0	42	42	44	2	0	0	2000	2009	252	15	68	0.220588	77000	252	77000	252	15	68	0.220588	0.78	58	90	#NULL!	#NULL!	#NULL!	#NULL!	79	#NULL!	2	2011	1	1	1	1	0	0	2	1	0	0	0	5	0	0	0
158	RA27	6	1978	1	23	23	35	3	0	0	2000	2001	404	17	60	0.283333	900	119	900	404	17	60	0.283333	0.73	24	30	204	175	97	38	51	#NULL!	12	2013	1	2	1	1	0	0	2	1	0	0	0	5	0	0	0
159	RA29	6	1947	0	53	#NULL!	56	4	0	0	2002	2000	37	#NULL!	#NULL!	#NULL!	222000	37	222000	37	#NULL!	#NULL!	#NULL!	#NULL!	#NULL!	#NULL!	#NULL!	#NULL!	#NULL!	#NULL!	#NULL!	#NULL!	#NULL!	2003	1	0	1	1	0	0	2	1	0	0	0	6	0	0	0
160	RA30	6	1967	1	37	#NULL!	52	3	#NULL!	#NULL!	2004	2004	#NULL!	#NULL!	#NULL!	#NULL!	#NULL!	#NULL!	#NULL!	#NULL!	#NULL!	#NULL!	#NULL!	#NULL!	#NULL!	#NULL!	#NULL!	#NULL!	#NULL!	#NULL!	#NULL!	#NULL!	#NULL!	2019	2	#NULL!	1	0	1	0	3	0	0	1	1	1	1	0	0
161	RA31	6	1978	1	29	#NULL!	41	3	#NULL!	#NULL!	#NULL!	2007	#NULL!	#NULL!	#NULL!	#NULL!	#NULL!	#NULL!	#NULL!	#NULL!	#NULL!	#NULL!	#NULL!	#NULL!	#NULL!	#NULL!	#NULL!	#NULL!	#NULL!	#NULL!	#NULL!	#NULL!	#NULL!	2019	2	#NULL!	1	0	1	0	3	0	0	1	1	1	1	0	0
162	RA32	6	1976	0	29	29	34	3	#NULL!	#NULL!	2005	2005	357	#NULL!	#NULL!	#NULL!	98800	265	98800	357	#NULL!	#NULL!	#NULL!	#NULL!	#NULL!	#NULL!	#NULL!	#NULL!	#NULL!	#NULL!	#NULL!	#NULL!	5	2010	1	2	1	1	0	0	2	1	0	0	0	6	0	0	0
163	RA33	6	1978	1	29	32	40	3	0	0	2007	2007	451	23	43	0.534884	7300	203	435	203	18	58	0.310345	0.6	34	72	#NULL!	#NULL!	#NULL!	#NULL!	78	#NULL!	8	2018	1	2	1	0	1	0	3	0	0	1	1	2	1	0	0
164	RA34	6	1973	0	35	#NULL!	45	3	0	0	2008	2008	430	31	52	0.596154	740	312	9300	342	29	54	0.537037	0.77	29	49	#NULL!	#NULL!	#NULL!	#NULL!	82	#NULL!	#NULL!	2018	1	1	1	0	1	0	3	0	0	1	1	2	1	0	0
165	RA35	6	1976	0	33	33	39	2	1	0	2009	2009	10	1	90	0.0111111	148000	20	148000	20	1	90	0.0111111	0.91	36	51	326	180	87	28	117	#NULL!	6	2015	1	1	1	0	1	0	3	0	0	1	1	2	1	0	0
166	RA37	6	1958	0	48	49	57	3	0	0	2012	2006	#NULL!	#NULL!	#NULL!	#NULL!	#NULL!	219	#NULL!	219	#NULL!	#NULL!	#NULL!	#NULL!	#NULL!	#NULL!	#NULL!	#NULL!	#NULL!	#NULL!	#NULL!	#NULL!	8	2015	1	1	1	1	0	0	2	1	0	0	0	5	0	0	0
167	RA38	6	1965	0	41	45.5	52	5	0	0	2014	2006	#NULL!	#NULL!	#NULL!	#NULL!	#NULL!	276	#NULL!	385	#NULL!	#NULL!	#NULL!	#NULL!	#NULL!	#NULL!	#NULL!	#NULL!	#NULL!	#NULL!	#NULL!	#NULL!	6.5	2017	1	0	1	0	1	0	3	0	0	1	1	2	1	0	0
168	RA39	6	1977	0	37	36.5	38	2	0	0	2014	2014	#NULL!	#NULL!	#NULL!	#NULL!	#NULL!	52	#NULL!	52	#NULL!	#NULL!	#NULL!	#NULL!	#NULL!	#NULL!	#NULL!	#NULL!	#NULL!	#NULL!	#NULL!	#NULL!	1.5	2015	1	1	1	0	1	0	3	0	0	1	1	2	1	0	0
169	RA41	6	1961	1	40	47	58	2	0	0	2012	2001	#NULL!	#NULL!	#NULL!	#NULL!	#NULL!	20	#NULL!	68	#NULL!	#NULL!	#NULL!	#NULL!	#NULL!	#NULL!	#NULL!	#NULL!	#NULL!	#NULL!	#NULL!	#NULL!	11	2019	2	5	1	1	0	0	2	1	0	0	0	2	0	0	1
170	RA42	6	1976	0	41	41	41	1	0	0	#NULL!	2017	3	1	46	0.0652174	155000	3	155000	3	1	46	0.0217391	0.97	78	118	#NULL!	#NULL!	#NULL!	#NULL!	110	#NULL!	0	2017	1	0	0	1	1	0	4	0	0	0	0	3	0	0	0
171	RA43	6	1947	0	69	68.5	69	3	0	0	1951	2016	102	8	64	0.125	55000	102	55000	102	8	64	0.125	0.81	212	254	#NULL!	#NULL!	#NULL!	#NULL!	95	#NULL!	0.5	2016	1	0	1	1	0	0	2	1	0	0	0	5	0	0	0
172	RA44	6	1955	0	59	59	64	1	0	0	#NULL!	2014	182	20	64	0.3125	30645	182	30645	182	20	64	0.3125	0.73	52	76	#NULL!	#NULL!	#NULL!	#NULL!	105	5.7	5	2019	2	0	1	0	1	0	3	0	0	1	1	1	1	0	0
173	RA45	6	1955	0	52	53	60	1	0	0	#NULL!	2007	470	29	41	0.707317	113000	284	89600	284	21	47	0.446809	0.72	32	32	56	172	122	39	92	#NULL!	7	2015	1	1	1	1	0	0	2	1	0	0	0	5	0	0	0
174	RA46	6	1957	0	27	#NULL!	54	1	1	0	#NULL!	1984	#NULL!	#NULL!	#NULL!	#NULL!	#NULL!	#NULL!	#NULL!	#NULL!	#NULL!	#NULL!	#NULL!	#NULL!	#NULL!	#NULL!	#NULL!	#NULL!	#NULL!	#NULL!	#NULL!	#NULL!	#NULL!	2011	1	#NULL!	1	1	0	0	2	1	0	0	0	6	0	0	0
175	RA47	6	1962	0	46	46.5	48	1	0	0	#NULL!	2008	65	7	55	0.127273	1645000	65	1645000	65	7	55	0.127273	0.98	42	46	187	192	135	20	94	#NULL!	1.5	2010	1	1	1	1	0	0	2	1	0	0	0	6	0	0	0
176	RA48	6	1962	0	#NULL!	#NULL!	57	1	#NULL!	#NULL!	#NULL!	#NULL!	#NULL!	#NULL!	#NULL!	#NULL!	#NULL!	#NULL!	#NULL!	#NULL!	#NULL!	#NULL!	#NULL!	#NULL!	#NULL!	#NULL!	#NULL!	#NULL!	#NULL!	#NULL!	#NULL!	#NULL!	#NULL!	2019	2	#NULL!	1	0	1	0	3	0	0	1	1	1	1	0	0
177	RA49	6	1963	1	#NULL!	#NULL!	56	1	#NULL!	#NULL!	#NULL!	#NULL!	#NULL!	#NULL!	#NULL!	#NULL!	#NULL!	#NULL!	#NULL!	#NULL!	#NULL!	#NULL!	#NULL!	#NULL!	#NULL!	#NULL!	#NULL!	#NULL!	#NULL!	#NULL!	#NULL!	#NULL!	#NULL!	2019	2	#NULL!	1	0	1	0	3	0	0	1	1	1	1	0	0
178	RA50	6	1991	1	22	22.5	27	2	0	0	1999	2013	11	3	29	0.103448	277000	11	277000	11	3	29	0.103448	0.5	32	23	56	133	99	23	79	#NULL!	4.5	2018	1	1	1	1	0	0	2	1	0	0	0	3	0	0	0
[truncated: 230 more columns]
